# Supplementary material for: Influence of the Manufacturing Method (3D Printing and Injection Molding) on Water Absorption and Mechanical and Thermal Properties of Polymer Composites Based on Poly(lactic acid)
Source: Polymers (Basel). 2024 Jun 7;16(12):1619. doi: 10.3390/polym16121619 (PMC11207301; doi:10.3390/polym16121619)
Supplement: Supplementary file 1 [file polymers-16-01619-s001.zip]

Archive with 1 entries (1 files):
- polymers-2992469-supplementary.pdf
